# Supplementary material for: Clinical Scoring for Prediction of Acute Kidney Injury in Patients with Acute ST-Segment Elevation Myocardial Infarction after Emergency Primary Percutaneous Coronary Intervention
Source: J Clin Med. 2021 Jul 30;10(15):3402. doi: 10.3390/jcm10153402 (PMC8348987; doi:10.3390/jcm10153402)
Supplement: Supplementary file 1 [file jcm-10-03402-s001.zip]

Archive with 1 entries (1 files):
- jcm-1302910-supplementary.pdf
